# Supplementary material for: Effect of Hydrated Ionic Liquid on Photocycle and Dynamics of Photoactive Yellow Protein
Source: Molecules. 2021 Jul 28;26(15):4554. doi: 10.3390/molecules26154554 (PMC8348629; doi:10.3390/molecules26154554)
Supplement: Supplementary file 1 [file molecules-26-04554-s001.zip]

Archive with 1 entries (1 files):
- molecules-1256509-supplementary.pdf
